# Supplementary material for: Panobinostat Potentiates the Antitumor Efficacy of 5-Fluorouracil in Gastric Cancer by Suppressing Thymidylate Synthase Expression
Source: Int J Mol Sci. 2026 Feb 3;27(3):1516. doi: 10.3390/ijms27031516 (PMC12898101; doi:10.3390/ijms27031516)
Supplement: Supplementary file 1 [file ijms-27-01516-s001.zip]

Archive with 1 entries (1 files):
- ijms-4078173-supplementary.pdf
